# Supplementary material for: Magnetic Resonance-Guided Cancer Therapy Radiomics and Machine Learning Models for Response Prediction
Source: Tomography. 2024 Sep 2;10(9):1439–54. doi: 10.3390/tomography10090107 (PMC11435563; doi:10.3390/tomography10090107)
Supplement: Supplementary file 1 [file tomography-10-00107-s001.zip]

Archive with 1 entries (1 files):
- tomography-3173119-supplementary.pdf
